# Supplementary material for: Construction of a Real-Time Detection for Floating Plastics in a Stream Using Video Cameras and Deep Learning
Source: Sensors (Basel). 2025 Apr 1;25(7):2225. doi: 10.3390/s25072225 (PMC11991434; doi:10.3390/s25072225)
Supplement: Supplementary file 1 [file sensors-25-02225-s001.zip]

Archive with 1 entries (1 files):
- sensors-3480312-supplementary.pdf
